# Supplementary material for: Quality and quantity: transitions in antimicrobial gland use for parasite defense
Source: Ecol Evol. 2015 Dec 1;5(24):5857–68. doi: 10.1002/ece3.1827 (PMC4717345; doi:10.1002/ece3.1827)
Supplement: Supplementary file 4 — Table S6. Experiment 1: Survival of ants treated with Triton‐X control or Metarhizium fungus with glands blocked or unblocked. [file ECE3-5-5857-s004.csv]

Table S6. Experiment 1 - Survival of ants treated with Triton-X control or Metarhizium fungus with glands blocked or unblocked
Ant ID	Ant Species	Colony ID	Treatment	Blockage	Day of death	Death census
1	Apterostigma pilosum	26	ctrl	unblock	12	1
2	Apterostigma pilosum	21	ctrl	unblock	13	1
3	Apterostigma pilosum	26	ctrl	unblock		0
4	Apterostigma pilosum	26	ctrl	unblock		0
5	Apterostigma pilosum	26	ctrl	unblock		0
6	Apterostigma pilosum	26	ctrl	unblock		0
7	Apterostigma pilosum	26	ctrl	unblock		0
8	Apterostigma pilosum	26	ctrl	unblock		0
9	Apterostigma pilosum	20	ctrl	unblock		0
10	Apterostigma pilosum	22	ctrl	unblock		0
11	Apterostigma pilosum	17	ctrl	unblock	4	1
12	Apterostigma pilosum	17	ctrl	unblock		0
13	Apterostigma pilosum	17	ctrl	unblock		0
14	Apterostigma pilosum	17	ctrl	unblock		0
15	Apterostigma pilosum	17	ctrl	unblock		0
16	Apterostigma pilosum	22	ctrl	unblock		0
17	Apterostigma pilosum	22	ctrl	unblock		0
18	Apterostigma pilosum	22	ctrl	unblock		0
19	Apterostigma pilosum	22	ctrl	unblock		0
20	Apterostigma pilosum	6	ctrl	unblock		0
21	Apterostigma pilosum	6	ctrl	unblock	2	1
22	Apterostigma pilosum	6	ctrl	unblock		0
23	Apterostigma pilosum	6	ctrl	unblock		0
24	Apterostigma pilosum	6	ctrl	unblock		0
25	Apterostigma pilosum	6	ctrl	unblock		0
26	Apterostigma pilosum	20	ctrl	unblock		0
27	Apterostigma pilosum	20	ctrl	unblock		0
28	Apterostigma pilosum	20	ctrl	unblock		0
29	Apterostigma pilosum	20	ctrl	unblock		0
30	Apterostigma pilosum	20	ctrl	unblock		0
1	Apterostigma pilosum	22	ctrl	block	7	1
2	Apterostigma pilosum	22	ctrl	block	7	1
3	Apterostigma pilosum	22	ctrl	block		0
4	Apterostigma pilosum	22	ctrl	block		0
5	Apterostigma pilosum	22	ctrl	block		0
6	Apterostigma pilosum	17	ctrl	block		0
7	Apterostigma pilosum	17	ctrl	block		0
8	Apterostigma pilosum	17	ctrl	block		0
9	Apterostigma pilosum	17	ctrl	block		0
10	Apterostigma pilosum	17	ctrl	block		0
11	Apterostigma pilosum	21	ctrl	block	7	1
12	Apterostigma pilosum	6	ctrl	block	10	1
13	Apterostigma pilosum	22	ctrl	block	13	1
14	Apterostigma pilosum	21	ctrl	block		0
15	Apterostigma pilosum	21	ctrl	block		0
16	Apterostigma pilosum	21	ctrl	block		0
17	Apterostigma pilosum	21	ctrl	block		0
18	Apterostigma pilosum	22	ctrl	block		0
19	Apterostigma pilosum	21	ctrl	block		0
20	Apterostigma pilosum	21	ctrl	block		0
21	Apterostigma pilosum	21	ctrl	block	6	1
22	Apterostigma pilosum	6	ctrl	block		0
23	Apterostigma pilosum	6	ctrl	block		0
24	Apterostigma pilosum	6	ctrl	block		0
25	Apterostigma pilosum	20	ctrl	block		0
26	Apterostigma pilosum	20	ctrl	block		0
27	Apterostigma pilosum	20	ctrl	block		0
28	Apterostigma pilosum	20	ctrl	block		0
29	Apterostigma pilosum	6	ctrl	block		0
30	Apterostigma pilosum	6	ctrl	block		0
1	Apterostigma pilosum	6	met	unblock	4	1
2	Apterostigma pilosum	21	met	unblock	5	1
3	Apterostigma pilosum	21	met	unblock	5	1
4	Apterostigma pilosum	26	met	unblock	9	1
5	Apterostigma pilosum	21	met	unblock	10	1
6	Apterostigma pilosum	6	met	unblock	13	1
7	Apterostigma pilosum	6	met	unblock		0
8	Apterostigma pilosum	6	met	unblock		0
9	Apterostigma pilosum	6	met	unblock		0
10	Apterostigma pilosum	21	met	unblock		0
11	Apterostigma pilosum	22	met	unblock	5	1
12	Apterostigma pilosum	17	met	unblock	7	1
13	Apterostigma pilosum	22	met	unblock	9	1
14	Apterostigma pilosum	17	met	unblock	10	1
15	Apterostigma pilosum	20	met	unblock	11	1
16	Apterostigma pilosum	21	met	unblock	13	1
17	Apterostigma pilosum	26	met	unblock		0
18	Apterostigma pilosum	26	met	unblock		0
19	Apterostigma pilosum	26	met	unblock		0
20	Apterostigma pilosum	26	met	unblock		0
21	Apterostigma pilosum	22	met	unblock	4	1
22	Apterostigma pilosum	22	met	unblock	4	1
23	Apterostigma pilosum	22	met	unblock		0
24	Apterostigma pilosum	22	met	unblock		0
25	Apterostigma pilosum	17	met	unblock		0
26	Apterostigma pilosum	17	met	unblock		0
27	Apterostigma pilosum	17	met	unblock		0
28	Apterostigma pilosum	20	met	unblock		0
29	Apterostigma pilosum	20	met	unblock		0
30	Apterostigma pilosum	20	met	unblock		0
1	Apterostigma pilosum	26	met	block	4	1
2	Apterostigma pilosum	21	met	block	4	1
3	Apterostigma pilosum	17	met	block	5	1
4	Apterostigma pilosum	17	met	block	6	1
5	Apterostigma pilosum	21	met	block	6	1
6	Apterostigma pilosum	21	met	block	8	1
7	Apterostigma pilosum	26	met	block	13	1
8	Apterostigma pilosum	17	met	block		0
9	Apterostigma pilosum	26	met	block		0
10	Apterostigma pilosum	26	met	block		0
11	Apterostigma pilosum	17	met	block	4	1
12	Apterostigma pilosum	20	met	block	6	1
13	Apterostigma pilosum	20	met	block	8	1
14	Apterostigma pilosum	22	met	block	8	1
15	Apterostigma pilosum	17	met	block	9	1
16	Apterostigma pilosum	22	met	block	12	1
17	Apterostigma pilosum	26	met	block		0
18	Apterostigma pilosum	21	met	block		0
19	Apterostigma pilosum	21	met	block		0
20	Apterostigma pilosum	21	met	block		0
21	Apterostigma pilosum	26	met	block	4	1
22	Apterostigma pilosum	26	met	block	8	1
23	Apterostigma pilosum	26	met	block	13	1
24	Apterostigma pilosum	20	met	block		0
25	Apterostigma pilosum	20	met	block		0
26	Apterostigma pilosum	20	met	block		0
27	Apterostigma pilosum	20	met	block		0
28	Apterostigma pilosum	6	met	block		0
29	Apterostigma pilosum	6	met	block		0
30	Apterostigma pilosum	6	met	block		0
1	Sericomyrmex amabilis	D	ctrl	block	11	1
2	Sericomyrmex amabilis	G	ctrl	block		0
3	Sericomyrmex amabilis	G	ctrl	block		0
4	Sericomyrmex amabilis	G	ctrl	block		0
5	Sericomyrmex amabilis	D	ctrl	block		0
6	Sericomyrmex amabilis	D	ctrl	block		0
7	Sericomyrmex amabilis	D	ctrl	block		0
8	Sericomyrmex amabilis	D	ctrl	block		0
9	Sericomyrmex amabilis	G	ctrl	block		0
10	Sericomyrmex amabilis	G	ctrl	block		0
11	Sericomyrmex amabilis	F	ctrl	block	5	1
12	Sericomyrmex amabilis	F	ctrl	block	6	1
13	Sericomyrmex amabilis	F	ctrl	block		0
14	Sericomyrmex amabilis	F	ctrl	block		0
15	Sericomyrmex amabilis	F	ctrl	block		0
16	Sericomyrmex amabilis	B	ctrl	block		0
17	Sericomyrmex amabilis	B	ctrl	block		0
18	Sericomyrmex amabilis	B	ctrl	block		0
19	Sericomyrmex amabilis	B	ctrl	block		0
20	Sericomyrmex amabilis	B	ctrl	block		0
21	Sericomyrmex amabilis	A	ctrl	block	4	1
22	Sericomyrmex amabilis	A	ctrl	block		0
23	Sericomyrmex amabilis	A	ctrl	block		0
24	Sericomyrmex amabilis	A	ctrl	block		0
25	Sericomyrmex amabilis	A	ctrl	block		0
26	Sericomyrmex amabilis	E	ctrl	block		0
27	Sericomyrmex amabilis	E	ctrl	block		0
28	Sericomyrmex amabilis	E	ctrl	block		0
29	Sericomyrmex amabilis	E	ctrl	block		0
30	Sericomyrmex amabilis	E	ctrl	block		0
1	Sericomyrmex amabilis	D	ctrl	block	11	1
2	Sericomyrmex amabilis	G	ctrl	block		0
3	Sericomyrmex amabilis	G	ctrl	block		0
4	Sericomyrmex amabilis	G	ctrl	block		0
5	Sericomyrmex amabilis	D	ctrl	block		0
6	Sericomyrmex amabilis	D	ctrl	block		0
7	Sericomyrmex amabilis	D	ctrl	block		0
8	Sericomyrmex amabilis	D	ctrl	block		0
9	Sericomyrmex amabilis	G	ctrl	block		0
10	Sericomyrmex amabilis	G	ctrl	block		0
11	Sericomyrmex amabilis	F	ctrl	block	5	1
12	Sericomyrmex amabilis	F	ctrl	block	6	1
13	Sericomyrmex amabilis	F	ctrl	block		0
14	Sericomyrmex amabilis	F	ctrl	block		0
15	Sericomyrmex amabilis	F	ctrl	block		0
16	Sericomyrmex amabilis	B	ctrl	block		0
17	Sericomyrmex amabilis	B	ctrl	block		0
18	Sericomyrmex amabilis	B	ctrl	block		0
19	Sericomyrmex amabilis	B	ctrl	block		0
20	Sericomyrmex amabilis	B	ctrl	block		0
21	Sericomyrmex amabilis	A	ctrl	block	4	1
22	Sericomyrmex amabilis	A	ctrl	block		0
23	Sericomyrmex amabilis	A	ctrl	block		0
24	Sericomyrmex amabilis	A	ctrl	block		0
25	Sericomyrmex amabilis	A	ctrl	block		0
26	Sericomyrmex amabilis	E	ctrl	block		0
27	Sericomyrmex amabilis	E	ctrl	block		0
28	Sericomyrmex amabilis	E	ctrl	block		0
29	Sericomyrmex amabilis	E	ctrl	block		0
30	Sericomyrmex amabilis	E	ctrl	block		0
1	Sericomyrmex amabilis	D	ctrl	unblock	14	1
2	Sericomyrmex amabilis	D	ctrl	unblock		0
3	Sericomyrmex amabilis	D	ctrl	unblock		0
4	Sericomyrmex amabilis	D	ctrl	unblock		0
5	Sericomyrmex amabilis	D	ctrl	unblock		0
6	Sericomyrmex amabilis	F	ctrl	unblock		0
7	Sericomyrmex amabilis	F	ctrl	unblock		0
8	Sericomyrmex amabilis	F	ctrl	unblock		0
9	Sericomyrmex amabilis	F	ctrl	unblock		0
10	Sericomyrmex amabilis	G	ctrl	unblock		0
11	Sericomyrmex amabilis	F	ctrl	unblock	8	1
12	Sericomyrmex amabilis	G	ctrl	unblock		0
13	Sericomyrmex amabilis	G	ctrl	unblock		0
14	Sericomyrmex amabilis	G	ctrl	unblock		0
15	Sericomyrmex amabilis	G	ctrl	unblock		0
16	Sericomyrmex amabilis	B	ctrl	unblock		0
17	Sericomyrmex amabilis	B	ctrl	unblock		0
18	Sericomyrmex amabilis	B	ctrl	unblock		0
19	Sericomyrmex amabilis	B	ctrl	unblock		0
20	Sericomyrmex amabilis	B	ctrl	unblock		0
21	Sericomyrmex amabilis	A	ctrl	unblock	12	1
22	Sericomyrmex amabilis	A	ctrl	unblock		0
23	Sericomyrmex amabilis	A	ctrl	unblock		0
24	Sericomyrmex amabilis	A	ctrl	unblock		0
25	Sericomyrmex amabilis	A	ctrl	unblock		0
26	Sericomyrmex amabilis	E	ctrl	unblock		0
27	Sericomyrmex amabilis	E	ctrl	unblock	8	1
28	Sericomyrmex amabilis	E	ctrl	unblock		0
29	Sericomyrmex amabilis	E	ctrl	unblock		0
30	Sericomyrmex amabilis	E	ctrl	unblock		0
1	Sericomyrmex amabilis	D	ctrl	unblock	14	1
2	Sericomyrmex amabilis	D	ctrl	unblock		0
3	Sericomyrmex amabilis	D	ctrl	unblock		0
4	Sericomyrmex amabilis	D	ctrl	unblock		0
5	Sericomyrmex amabilis	D	ctrl	unblock		0
6	Sericomyrmex amabilis	F	ctrl	unblock		0
7	Sericomyrmex amabilis	F	ctrl	unblock		0
8	Sericomyrmex amabilis	F	ctrl	unblock		0
9	Sericomyrmex amabilis	F	ctrl	unblock		0
10	Sericomyrmex amabilis	G	ctrl	unblock		0
11	Sericomyrmex amabilis	F	ctrl	unblock	8	1
12	Sericomyrmex amabilis	G	ctrl	unblock		0
13	Sericomyrmex amabilis	G	ctrl	unblock		0
14	Sericomyrmex amabilis	G	ctrl	unblock		0
15	Sericomyrmex amabilis	G	ctrl	unblock		0
16	Sericomyrmex amabilis	B	ctrl	unblock		0
17	Sericomyrmex amabilis	B	ctrl	unblock		0
18	Sericomyrmex amabilis	B	ctrl	unblock		0
19	Sericomyrmex amabilis	B	ctrl	unblock		0
20	Sericomyrmex amabilis	B	ctrl	unblock		0
21	Sericomyrmex amabilis	A	ctrl	unblock	12	1
22	Sericomyrmex amabilis	A	ctrl	unblock		0
23	Sericomyrmex amabilis	A	ctrl	unblock		0
24	Sericomyrmex amabilis	A	ctrl	unblock		0
25	Sericomyrmex amabilis	A	ctrl	unblock		0
26	Sericomyrmex amabilis	E	ctrl	unblock		0
27	Sericomyrmex amabilis	E	ctrl	unblock	8	1
28	Sericomyrmex amabilis	E	ctrl	unblock		0
29	Sericomyrmex amabilis	E	ctrl	unblock		0
30	Sericomyrmex amabilis	E	ctrl	unblock		0
1	Sericomyrmex amabilis	G	met	block	6	1
2	Sericomyrmex amabilis	D	met	block	6	1
3	Sericomyrmex amabilis	D	met	block	6	1
4	Sericomyrmex amabilis	G	met	block	8	1
5	Sericomyrmex amabilis	G	met	block	9	1
6	Sericomyrmex amabilis	D	met	block	9	1
7	Sericomyrmex amabilis	G	met	block	10	1
8	Sericomyrmex amabilis	G	met	block	10	1
9	Sericomyrmex amabilis	D	met	block	11	1
10	Sericomyrmex amabilis	D	met	block	14	1
11	Sericomyrmex amabilis	F	met	block	2	1
12	Sericomyrmex amabilis	F	met	block	7	1
13	Sericomyrmex amabilis	B	met	block	6	1
14	Sericomyrmex amabilis	B	met	block	9	1
15	Sericomyrmex amabilis	B	met	block	13	1
16	Sericomyrmex amabilis	F	met	block	6	1
17	Sericomyrmex amabilis	F	met	block		0
18	Sericomyrmex amabilis	F	met	block	4	1
19	Sericomyrmex amabilis	B	met	block	5	1
20	Sericomyrmex amabilis	B	met	block	5	1
21	Sericomyrmex amabilis	A	met	block	6	1
22	Sericomyrmex amabilis	A	met	block	6	1
23	Sericomyrmex amabilis	A	met	block	12	1
24	Sericomyrmex amabilis	A	met	block	14	1
25	Sericomyrmex amabilis	A	met	block	5	1
26	Sericomyrmex amabilis	E	met	block	5	1
27	Sericomyrmex amabilis	E	met	block	7	1
28	Sericomyrmex amabilis	E	met	block	10	1
29	Sericomyrmex amabilis	E	met	block		0
30	Sericomyrmex amabilis	E	met	block		0
1	Sericomyrmex amabilis	G	met	block	6	1
2	Sericomyrmex amabilis	D	met	block	6	1
3	Sericomyrmex amabilis	D	met	block	6	1
4	Sericomyrmex amabilis	G	met	block	8	1
5	Sericomyrmex amabilis	G	met	block	9	1
6	Sericomyrmex amabilis	D	met	block	9	1
7	Sericomyrmex amabilis	G	met	block	10	1
8	Sericomyrmex amabilis	G	met	block	10	1
9	Sericomyrmex amabilis	D	met	block	11	1
10	Sericomyrmex amabilis	D	met	block	14	1
11	Sericomyrmex amabilis	F	met	block	2	1
12	Sericomyrmex amabilis	F	met	block	7	1
13	Sericomyrmex amabilis	B	met	block	6	1
14	Sericomyrmex amabilis	B	met	block	9	1
15	Sericomyrmex amabilis	B	met	block	13	1
16	Sericomyrmex amabilis	F	met	block	4	1
17	Sericomyrmex amabilis	F	met	block	5	1
18	Sericomyrmex amabilis	F	met	block		0
19	Sericomyrmex amabilis	B	met	block	4	1
20	Sericomyrmex amabilis	B	met	block	5	1
21	Sericomyrmex amabilis	A	met	block	6	1
22	Sericomyrmex amabilis	A	met	block	6	1
23	Sericomyrmex amabilis	A	met	block	12	1
24	Sericomyrmex amabilis	A	met	block	14	1
25	Sericomyrmex amabilis	A	met	block	5	1
26	Sericomyrmex amabilis	E	met	block	5	1
27	Sericomyrmex amabilis	E	met	block	7	1
28	Sericomyrmex amabilis	E	met	block	10	1
29	Sericomyrmex amabilis	E	met	block		0
30	Sericomyrmex amabilis	E	met	block		0
1	Sericomyrmex amabilis	G	met	unblock	7	1
2	Sericomyrmex amabilis	G	met	unblock	7	1
3	Sericomyrmex amabilis	D	met	unblock	8	1
4	Sericomyrmex amabilis	D	met	unblock	8	1
5	Sericomyrmex amabilis	G	met	unblock	9	1
6	Sericomyrmex amabilis	G	met	unblock		0
7	Sericomyrmex amabilis	G	met	unblock		0
8	Sericomyrmex amabilis	D	met	unblock		0
9	Sericomyrmex amabilis	D	met	unblock		0
10	Sericomyrmex amabilis	D	met	unblock		0
11	Sericomyrmex amabilis	F	met	unblock	4	1
12	Sericomyrmex amabilis	B	met	unblock	9	1
13	Sericomyrmex amabilis	F	met	unblock	9	1
14	Sericomyrmex amabilis	B	met	unblock	10	1
15	Sericomyrmex amabilis	F	met	unblock	10	1
16	Sericomyrmex amabilis	B	met	unblock	11	1
17	Sericomyrmex amabilis	F	met	unblock		0
18	Sericomyrmex amabilis	B	met	unblock		0
19	Sericomyrmex amabilis	F	met	unblock		0
20	Sericomyrmex amabilis	B	met	unblock		0
21	Sericomyrmex amabilis	A	met	unblock		0
22	Sericomyrmex amabilis	A	met	unblock		0
23	Sericomyrmex amabilis	A	met	unblock		0
24	Sericomyrmex amabilis	A	met	unblock		0
25	Sericomyrmex amabilis	A	met	unblock		0
26	Sericomyrmex amabilis	E	met	unblock	5	1
27	Sericomyrmex amabilis	E	met	unblock	15	1
28	Sericomyrmex amabilis	E	met	unblock		0
29	Sericomyrmex amabilis	E	met	unblock		0
30	Sericomyrmex amabilis	E	met	unblock		0
1	Sericomyrmex amabilis	G	met	unblock	7	1
2	Sericomyrmex amabilis	G	met	unblock	7	1
3	Sericomyrmex amabilis	D	met	unblock	8	1
4	Sericomyrmex amabilis	D	met	unblock	8	1
5	Sericomyrmex amabilis	G	met	unblock	9	1
6	Sericomyrmex amabilis	G	met	unblock		0
7	Sericomyrmex amabilis	G	met	unblock		0
8	Sericomyrmex amabilis	D	met	unblock		0
9	Sericomyrmex amabilis	D	met	unblock		0
10	Sericomyrmex amabilis	D	met	unblock		0
11	Sericomyrmex amabilis	F	met	unblock	4	1
12	Sericomyrmex amabilis	B	met	unblock	9	1
13	Sericomyrmex amabilis	F	met	unblock	9	1
14	Sericomyrmex amabilis	B	met	unblock	10	1
15	Sericomyrmex amabilis	F	met	unblock	10	1
16	Sericomyrmex amabilis	B	met	unblock	11	1
17	Sericomyrmex amabilis	F	met	unblock		0
18	Sericomyrmex amabilis	B	met	unblock		0
19	Sericomyrmex amabilis	F	met	unblock		0
20	Sericomyrmex amabilis	B	met	unblock		0
21	Sericomyrmex amabilis	A	met	unblock		0
22	Sericomyrmex amabilis	A	met	unblock		0
23	Sericomyrmex amabilis	A	met	unblock		0
24	Sericomyrmex amabilis	A	met	unblock		0
25	Sericomyrmex amabilis	A	met	unblock		0
26	Sericomyrmex amabilis	E	met	unblock	5	1
27	Sericomyrmex amabilis	E	met	unblock	15	1
28	Sericomyrmex amabilis	E	met	unblock		0
29	Sericomyrmex amabilis	E	met	unblock		0
30	Sericomyrmex amabilis	E	met	unblock		0
1	Trachymyrmex cornetzi	19	ctrl	unblock		0
2	Trachymyrmex cornetzi	19	ctrl	unblock		0
3	Trachymyrmex cornetzi	19	ctrl	unblock		0
4	Trachymyrmex cornetzi	19	ctrl	unblock		0
5	Trachymyrmex cornetzi	19	ctrl	unblock		0
6	Trachymyrmex cornetzi	5	ctrl	unblock		0
7	Trachymyrmex cornetzi	5	ctrl	unblock		0
8	Trachymyrmex cornetzi	5	ctrl	unblock		0
9	Trachymyrmex cornetzi	5	ctrl	unblock		0
10	Trachymyrmex cornetzi	5	ctrl	unblock		0
11	Trachymyrmex cornetzi	3	ctrl	unblock	4	1
12	Trachymyrmex cornetzi	3	ctrl	unblock	4	1
13	Trachymyrmex cornetzi	7	ctrl	unblock	9	1
14	Trachymyrmex cornetzi	3	ctrl	unblock		0
15	Trachymyrmex cornetzi	3	ctrl	unblock		0
16	Trachymyrmex cornetzi	3	ctrl	unblock		0
17	Trachymyrmex cornetzi	7	ctrl	unblock		0
18	Trachymyrmex cornetzi	7	ctrl	unblock		0
19	Trachymyrmex cornetzi	7	ctrl	unblock		0
20	Trachymyrmex cornetzi	7	ctrl	unblock		0
21	Trachymyrmex cornetzi	4	ctrl	unblock	5	1
22	Trachymyrmex cornetzi	12	ctrl	unblock	13	1
23	Trachymyrmex cornetzi	4	ctrl	unblock		0
24	Trachymyrmex cornetzi	12	ctrl	unblock		0
25	Trachymyrmex cornetzi	12	ctrl	unblock		0
26	Trachymyrmex cornetzi	4	ctrl	unblock		0
27	Trachymyrmex cornetzi	4	ctrl	unblock		0
28	Trachymyrmex cornetzi	12	ctrl	unblock		0
29	Trachymyrmex cornetzi	4	ctrl	unblock		0
30	Trachymyrmex cornetzi	12	ctrl	unblock		0
1	Trachymyrmex cornetzi	7	ctrl	block	3	1
2	Trachymyrmex cornetzi	3	ctrl	block	7	1
3	Trachymyrmex cornetzi	7	ctrl	block	7	1
4	Trachymyrmex cornetzi	7	ctrl	block		0
5	Trachymyrmex cornetzi	7	ctrl	block		0
6	Trachymyrmex cornetzi	7	ctrl	block		0
7	Trachymyrmex cornetzi	3	ctrl	block		0
8	Trachymyrmex cornetzi	3	ctrl	block		0
9	Trachymyrmex cornetzi	3	ctrl	block		0
10	Trachymyrmex cornetzi	3	ctrl	block		0
11	Trachymyrmex cornetzi	19	ctrl	block	11	1
12	Trachymyrmex cornetzi	5	ctrl	block	11	1
13	Trachymyrmex cornetzi	19	ctrl	block		0
14	Trachymyrmex cornetzi	19	ctrl	block		0
15	Trachymyrmex cornetzi	19	ctrl	block		0
16	Trachymyrmex cornetzi	19	ctrl	block		0
17	Trachymyrmex cornetzi	5	ctrl	block		0
18	Trachymyrmex cornetzi	5	ctrl	block		0
19	Trachymyrmex cornetzi	5	ctrl	block		0
20	Trachymyrmex cornetzi	5	ctrl	block		0
21	Trachymyrmex cornetzi	5	ctrl	block		0
22	Trachymyrmex cornetzi	4	ctrl	block	4	1
23	Trachymyrmex cornetzi	4	ctrl	block		0
24	Trachymyrmex cornetzi	12	ctrl	block		0
25	Trachymyrmex cornetzi	4	ctrl	block		0
26	Trachymyrmex cornetzi	12	ctrl	block		0
27	Trachymyrmex cornetzi	4	ctrl	block		0
28	Trachymyrmex cornetzi	4	ctrl	block		0
29	Trachymyrmex cornetzi	12	ctrl	block		0
30	Trachymyrmex cornetzi	12	ctrl	block		0
1	Trachymyrmex cornetzi	7	met	unblock	0	1
2	Trachymyrmex cornetzi	7	met	unblock	3	1
3	Trachymyrmex cornetzi	3	met	unblock	7	1
4	Trachymyrmex cornetzi	3	met	unblock	7	1
5	Trachymyrmex cornetzi	7	met	unblock		0
6	Trachymyrmex cornetzi	3	met	unblock		0
7	Trachymyrmex cornetzi	7	met	unblock	11	1
8	Trachymyrmex cornetzi	7	met	unblock		0
9	Trachymyrmex cornetzi	3	met	unblock	14	1
10	Trachymyrmex cornetzi	3	met	unblock		0
11	Trachymyrmex cornetzi	19	met	unblock	3	1
12	Trachymyrmex cornetzi	5	met	unblock	6	1
13	Trachymyrmex cornetzi	19	met	unblock	7	1
14	Trachymyrmex cornetzi	19	met	unblock	7	1
15	Trachymyrmex cornetzi	19	met	unblock	9	1
16	Trachymyrmex cornetzi	19	met	unblock	11	1
17	Trachymyrmex cornetzi	5	met	unblock		0
18	Trachymyrmex cornetzi	5	met	unblock		0
19	Trachymyrmex cornetzi	5	met	unblock		0
20	Trachymyrmex cornetzi	5	met	unblock	8	1
21	Trachymyrmex cornetzi	12	met	unblock	2	1
22	Trachymyrmex cornetzi	12	met	unblock	5	1
23	Trachymyrmex cornetzi	4	met	unblock	6	1
24	Trachymyrmex cornetzi	4	met	unblock	8	1
25	Trachymyrmex cornetzi	4	met	unblock		0
26	Trachymyrmex cornetzi	4	met	unblock		0
27	Trachymyrmex cornetzi	4	met	unblock		0
28	Trachymyrmex cornetzi	12	met	unblock	13	1
29	Trachymyrmex cornetzi	12	met	unblock		0
30	Trachymyrmex cornetzi	12	met	unblock		0
1	Trachymyrmex cornetzi	5	met	block	5	1
2	Trachymyrmex cornetzi	5	met	block	7	1
3	Trachymyrmex cornetzi	19	met	block	8	1
4	Trachymyrmex cornetzi	5	met	block	8	1
5	Trachymyrmex cornetzi	19	met	block	10	1
6	Trachymyrmex cornetzi	19	met	block	10	1
7	Trachymyrmex cornetzi	6	met	block	11	1
8	Trachymyrmex cornetzi	19	met	block	11	1
9	Trachymyrmex cornetzi	19	met	block	12	1
10	Trachymyrmex cornetzi	5	met	block		0
11	Trachymyrmex cornetzi	7	met	block	0	1
12	Trachymyrmex cornetzi	7	met	block	2	1
13	Trachymyrmex cornetzi	7	met	block	3	1
14	Trachymyrmex cornetzi	7	met	block	5	1
15	Trachymyrmex cornetzi	3	met	block	5	1
16	Trachymyrmex cornetzi	7	met	block	9	1
17	Trachymyrmex cornetzi	3	met	block	11	1
18	Trachymyrmex cornetzi	3	met	block	13	1
19	Trachymyrmex cornetzi	3	met	block	3	1
20	Trachymyrmex cornetzi	3	met	block	5	1
21	Trachymyrmex cornetzi	4	met	block	6	1
22	Trachymyrmex cornetzi	12	met	block	6	1
23	Trachymyrmex cornetzi	12	met	block		0
24	Trachymyrmex cornetzi	12	met	block		0
25	Trachymyrmex cornetzi	4	met	block		0
26	Trachymyrmex cornetzi	4	met	block		0
27	Trachymyrmex cornetzi	4	met	block		0
28	Trachymyrmex cornetzi	12	met	block		0
29	Trachymyrmex cornetzi	12	met	block		0
30	Trachymyrmex cornetzi	12	met	block		0
1	Trachymyremx sp10	15	ctrl	unblock	9	1
2	Trachymyremx sp10	25	ctrl	unblock	10	1
3	Trachymyremx sp10	15	ctrl	unblock		0
4	Trachymyremx sp10	15	ctrl	unblock		0
5	Trachymyremx sp10	15	ctrl	unblock		0
6	Trachymyremx sp10	15	ctrl	unblock		0
7	Trachymyremx sp10	25	ctrl	unblock		0
8	Trachymyremx sp10	25	ctrl	unblock		0
9	Trachymyremx sp10	25	ctrl	unblock		0
10	Trachymyremx sp10	25	ctrl	unblock		0
11	Trachymyremx sp10	17	ctrl	unblock	5	1
12	Trachymyremx sp10	17	ctrl	unblock	5	1
13	Trachymyremx sp10	17	ctrl	unblock		0
14	Trachymyremx sp10	17	ctrl	unblock		0
15	Trachymyremx sp10	17	ctrl	unblock		0
16	Trachymyremx sp10	10	ctrl	unblock		0
17	Trachymyremx sp10	10	ctrl	unblock		0
18	Trachymyremx sp10	10	ctrl	unblock		0
19	Trachymyremx sp10	10	ctrl	unblock		0
20	Trachymyremx sp10	10	ctrl	unblock		0
21	Trachymyremx sp10	16	ctrl	unblock		0
22	Trachymyremx sp10	16	ctrl	unblock	10	1
23	Trachymyremx sp10	18	ctrl	unblock	14	1
24	Trachymyremx sp10	18	ctrl	unblock		0
25	Trachymyremx sp10	16	ctrl	unblock		0
26	Trachymyremx sp10	16	ctrl	unblock		0
27	Trachymyremx sp10	16	ctrl	unblock		0
28	Trachymyremx sp10	18	ctrl	unblock		0
29	Trachymyremx sp10	18	ctrl	unblock		0
30	Trachymyremx sp10	18	ctrl	unblock		0
1	Trachymyremx sp10	15	ctrl	block	3	1
2	Trachymyremx sp10	15	ctrl	block	5	1
3	Trachymyremx sp10	25	ctrl	block	11	1
4	Trachymyremx sp10	15	ctrl	block	12	1
5	Trachymyremx sp10	25	ctrl	block		0
6	Trachymyremx sp10	15	ctrl	block		0
7	Trachymyremx sp10	15	ctrl	block		0
8	Trachymyremx sp10	25	ctrl	block		0
9	Trachymyremx sp10	25	ctrl	block		0
10	Trachymyremx sp10	25	ctrl	block		0
11	Trachymyremx sp10	10	ctrl	block	5	1
12	Trachymyremx sp10	10	ctrl	block	6	1
13	Trachymyremx sp10	10	ctrl	block	6	1
14	Trachymyremx sp10	10	ctrl	block		0
15	Trachymyremx sp10	10	ctrl	block		0
16	Trachymyremx sp10	10	ctrl	block		0
17	Trachymyremx sp10	15	ctrl	block		0
18	Trachymyremx sp10	17	ctrl	block		0
19	Trachymyremx sp10	17	ctrl	block		0
20	Trachymyremx sp10	18	ctrl	block		0
21	Trachymyremx sp10	16	ctrl	block	3	1
22	Trachymyremx sp10	16	ctrl	block		0
23	Trachymyremx sp10	16	ctrl	block		0
24	Trachymyremx sp10	16	ctrl	block		0
25	Trachymyremx sp10	16	ctrl	block		0
26	Trachymyremx sp10	18	ctrl	block		0
27	Trachymyremx sp10	18	ctrl	block		0
28	Trachymyremx sp10	18	ctrl	block		0
29	Trachymyremx sp10	18	ctrl	block		0
30	Trachymyremx sp10	18	ctrl	block		0
1	Trachymyremx sp10	15	met	unblock	4	1
2	Trachymyremx sp10	15	met	unblock	8	1
3	Trachymyremx sp10	25	met	unblock	9	1
4	Trachymyremx sp10	25	met	unblock	10	1
5	Trachymyremx sp10	25	met	unblock	12	1
6	Trachymyremx sp10	15	met	unblock		0
7	Trachymyremx sp10	15	met	unblock		0
8	Trachymyremx sp10	15	met	unblock		0
9	Trachymyremx sp10	25	met	unblock		0
10	Trachymyremx sp10	25	met	unblock		0
11	Trachymyremx sp10	17	met	unblock	4	1
12	Trachymyremx sp10	17	met	unblock	6	1
13	Trachymyremx sp10	17	met	unblock	7	1
14	Trachymyremx sp10	17	met	unblock		0
15	Trachymyremx sp10	10	met	unblock		0
16	Trachymyremx sp10	17	met	unblock		0
17	Trachymyremx sp10	10	met	unblock		0
18	Trachymyremx sp10	10	met	unblock		0
19	Trachymyremx sp10	10	met	unblock		0
20	Trachymyremx sp10	10	met	unblock		0
21	Trachymyremx sp10	16	met	unblock	6	1
22	Trachymyremx sp10	16	met	unblock	6	1
23	Trachymyremx sp10	18	met	unblock	7	1
24	Trachymyremx sp10	18	met	unblock	7	1
25	Trachymyremx sp10	16	met	unblock	9	1
26	Trachymyremx sp10	16	met	unblock	9	1
27	Trachymyremx sp10	16	met	unblock		0
28	Trachymyremx sp10	16	met	unblock		0
29	Trachymyremx sp10	18	met	unblock		0
30	Trachymyremx sp10	18	met	unblock		0
1	Trachymyremx sp10	15	met	block	3	1
2	Trachymyremx sp10	15	met	block	4	1
3	Trachymyremx sp10	25	met	block	5	1
4	Trachymyremx sp10	15	met	block	9	1
5	Trachymyremx sp10	25	met	block	10	1
6	Trachymyremx sp10	25	met	block	11	1
7	Trachymyremx sp10	25	met	block	12	1
8	Trachymyremx sp10	25	met	block		0
9	Trachymyremx sp10	15	met	block		0
10	Trachymyremx sp10	10	met	block		0
11	Trachymyremx sp10	17	met	block	4	1
12	Trachymyremx sp10	17	met	block	4	1
13	Trachymyremx sp10	10	met	block	6	1
14	Trachymyremx sp10	10	met	block	6	1
15	Trachymyremx sp10	18	met	block	7	1
16	Trachymyremx sp10	18	met	block	7	1
17	Trachymyremx sp10	17	met	block	7	1
18	Trachymyremx sp10	10	met	block	9	1
19	Trachymyremx sp10	17	met	block	9	1
20	Trachymyremx sp10	16	met	block	6	1
21	Trachymyremx sp10	18	met	block	7	1
22	Trachymyremx sp10	18	met	block	7	1
23	Trachymyremx sp10	16	met	block	7	1
24	Trachymyremx sp10	16	met	block	10	1
25	Trachymyremx sp10	18	met	block		0
26	Trachymyremx sp10	16	met	block		0
27	Trachymyremx sp10	17	met	block		0
28	Trachymyremx sp10	17	met	block		0
29	Trachymyremx sp10	17	met	block		0
30	Trachymyremx sp10	17	met	block		0
1	Acromyrmex echinatior	396	ctrl	block	3	1
2	Acromyrmex echinatior	396	ctrl	block	9	1
3	Acromyrmex echinatior	396	ctrl	block		0
4	Acromyrmex echinatior	396	ctrl	block		0
5	Acromyrmex echinatior	396	ctrl	block		0
6	Acromyrmex echinatior	398	ctrl	block		0
7	Acromyrmex echinatior	398	ctrl	block		0
8	Acromyrmex echinatior	398	ctrl	block		0
9	Acromyrmex echinatior	398	ctrl	block		0
10	Acromyrmex echinatior	398	ctrl	block		0
11	Acromyrmex echinatior	398	ctrl	block		0
12	Acromyrmex echinatior	399	ctrl	block	4	1
13	Acromyrmex echinatior	399	ctrl	block	6	1
14	Acromyrmex echinatior	399	ctrl	block	11	1
15	Acromyrmex echinatior	399	ctrl	block		0
16	Acromyrmex echinatior	399	ctrl	block		0
17	Acromyrmex echinatior	1102	ctrl	block		0
18	Acromyrmex echinatior	1102	ctrl	block	5	1
19	Acromyrmex echinatior	1102	ctrl	block		0
20	Acromyrmex echinatior	1102	ctrl	block		0
21	Acromyrmex echinatior	1103	ctrl	block		0
22	Acromyrmex echinatior	1103	ctrl	block		0
23	Acromyrmex echinatior	1103	ctrl	block		0
24	Acromyrmex echinatior	1103	ctrl	block		0
25	Acromyrmex echinatior	1103	ctrl	block		0
26	Acromyrmex echinatior	1105	ctrl	block	5	1
27	Acromyrmex echinatior	1105	ctrl	block	12	1
28	Acromyrmex echinatior	1105	ctrl	block		0
29	Acromyrmex echinatior	1105	ctrl	block		0
30	Acromyrmex echinatior	1105	ctrl	block		0
1	Acromyrmex echinatior	396	ctrl	block	8	1
2	Acromyrmex echinatior	1103	ctrl	block		0
3	Acromyrmex echinatior	396	ctrl	block		0
4	Acromyrmex echinatior	396	ctrl	block		0
5	Acromyrmex echinatior	396	ctrl	block		0
6	Acromyrmex echinatior	396	ctrl	block		0
7	Acromyrmex echinatior	1103	ctrl	block		0
8	Acromyrmex echinatior	1103	ctrl	block		0
9	Acromyrmex echinatior	1103	ctrl	block		0
10	Acromyrmex echinatior	1103	ctrl	block		0
11	Acromyrmex echinatior	398	ctrl	block	4	1
12	Acromyrmex echinatior	398	ctrl	block		0
13	Acromyrmex echinatior	398	ctrl	block		0
14	Acromyrmex echinatior	398	ctrl	block		0
15	Acromyrmex echinatior	398	ctrl	block		0
16	Acromyrmex echinatior	1102	ctrl	block		0
17	Acromyrmex echinatior	1102	ctrl	block		0
18	Acromyrmex echinatior	1102	ctrl	block		0
19	Acromyrmex echinatior	1102	ctrl	block		0
20	Acromyrmex echinatior	398	ctrl	block		0
21	Acromyrmex echinatior	1105	ctrl	block	3	1
22	Acromyrmex echinatior	1105	ctrl	block	4	1
23	Acromyrmex echinatior	399	ctrl	block	4	1
24	Acromyrmex echinatior	1105	ctrl	block		0
25	Acromyrmex echinatior	1105	ctrl	block		0
26	Acromyrmex echinatior	1105	ctrl	block		0
27	Acromyrmex echinatior	399	ctrl	block		0
28	Acromyrmex echinatior	399	ctrl	block		0
29	Acromyrmex echinatior	399	ctrl	block		0
30	Acromyrmex echinatior	399	ctrl	block		0
1	Acromyrmex echinatior	396	ctrl	unblock		0
2	Acromyrmex echinatior	396	ctrl	unblock	12	1
3	Acromyrmex echinatior	396	ctrl	unblock		0
4	Acromyrmex echinatior	396	ctrl	unblock		0
5	Acromyrmex echinatior	396	ctrl	unblock		0
6	Acromyrmex echinatior	398	ctrl	unblock	5	1
7	Acromyrmex echinatior	398	ctrl	unblock		0
8	Acromyrmex echinatior	398	ctrl	unblock		0
9	Acromyrmex echinatior	398	ctrl	unblock		0
10	Acromyrmex echinatior	398	ctrl	unblock		0
11	Acromyrmex echinatior	399	ctrl	unblock	9	1
12	Acromyrmex echinatior	399	ctrl	unblock		0
13	Acromyrmex echinatior	399	ctrl	unblock		0
14	Acromyrmex echinatior	399	ctrl	unblock		0
15	Acromyrmex echinatior	399	ctrl	unblock		0
16	Acromyrmex echinatior	1102	ctrl	unblock	3	1
17	Acromyrmex echinatior	1102	ctrl	unblock	14	1
18	Acromyrmex echinatior	1102	ctrl	unblock		0
19	Acromyrmex echinatior	1102	ctrl	unblock		0
20	Acromyrmex echinatior	1102	ctrl	unblock		0
21	Acromyrmex echinatior	1103	ctrl	unblock		0
22	Acromyrmex echinatior	1103	ctrl	unblock		0
23	Acromyrmex echinatior	1103	ctrl	unblock		0
24	Acromyrmex echinatior	1103	ctrl	unblock		0
25	Acromyrmex echinatior	1103	ctrl	unblock		0
26	Acromyrmex echinatior	1105	ctrl	unblock		0
27	Acromyrmex echinatior	1105	ctrl	unblock		0
28	Acromyrmex echinatior	1105	ctrl	unblock		0
29	Acromyrmex echinatior	1105	ctrl	unblock		0
30	Acromyrmex echinatior	1105	ctrl	unblock		0
1	Acromyrmex echinatior	396	ctrl	unblock	7	1
2	Acromyrmex echinatior	1102	ctrl	unblock		0
3	Acromyrmex echinatior	1102	ctrl	unblock		0
4	Acromyrmex echinatior	396	ctrl	unblock		0
5	Acromyrmex echinatior	1102	ctrl	unblock		0
6	Acromyrmex echinatior	396	ctrl	unblock		0
7	Acromyrmex echinatior	396	ctrl	unblock		0
8	Acromyrmex echinatior	396	ctrl	unblock		0
9	Acromyrmex echinatior	1102	ctrl	unblock		0
10	Acromyrmex echinatior	1102	ctrl	unblock		0
11	Acromyrmex echinatior	1103	ctrl	unblock	5	1
12	Acromyrmex echinatior	1103	ctrl	unblock	5	1
13	Acromyrmex echinatior	1103	ctrl	unblock	5	1
14	Acromyrmex echinatior	398	ctrl	unblock		0
15	Acromyrmex echinatior	1103	ctrl	unblock		0
16	Acromyrmex echinatior	398	ctrl	unblock		0
17	Acromyrmex echinatior	1103	ctrl	unblock		0
18	Acromyrmex echinatior	398	ctrl	unblock		0
19	Acromyrmex echinatior	398	ctrl	unblock		0
20	Acromyrmex echinatior	398	ctrl	unblock		0
21	Acromyrmex echinatior	399	ctrl	unblock	7	1
22	Acromyrmex echinatior	399	ctrl	unblock		0
23	Acromyrmex echinatior	1105	ctrl	unblock	4	1
24	Acromyrmex echinatior	399	ctrl	unblock	2	1
25	Acromyrmex echinatior	399	ctrl	unblock		0
26	Acromyrmex echinatior	399	ctrl	unblock		0
27	Acromyrmex echinatior	1105	ctrl	unblock		0
28	Acromyrmex echinatior	1105	ctrl	unblock		0
29	Acromyrmex echinatior	1105	ctrl	unblock		0
30	Acromyrmex echinatior	1105	ctrl	unblock		0
1	Acromyrmex echinatior	1102	met	block	6	1
2	Acromyrmex echinatior	396	met	block	7	1
3	Acromyrmex echinatior	396	met	block	8	1
4	Acromyrmex echinatior	396	met	block	8	1
5	Acromyrmex echinatior	396	met	block		0
6	Acromyrmex echinatior	396	met	block	12	1
7	Acromyrmex echinatior	398	met	block	3	1
8	Acromyrmex echinatior	398	met	block	8	1
9	Acromyrmex echinatior	398	met	block	8	1
10	Acromyrmex echinatior	398	met	block	13	1
11	Acromyrmex echinatior	398	met	block	6	1
12	Acromyrmex echinatior	399	met	block	6	1
13	Acromyrmex echinatior	399	met	block	7	1
14	Acromyrmex echinatior	399	met	block		0
15	Acromyrmex echinatior	399	met	block		0
16	Acromyrmex echinatior	399	met	block		0
17	Acromyrmex echinatior	1102	met	block	7	1
18	Acromyrmex echinatior	1102	met	block	7	1
19	Acromyrmex echinatior	1102	met	block	8	1
20	Acromyrmex echinatior	1102	met	block	12	1
21	Acromyrmex echinatior	1103	met	block	4	1
22	Acromyrmex echinatior	1103	met	block	5	1
23	Acromyrmex echinatior	1103	met	block	5	1
24	Acromyrmex echinatior	1103	met	block	8	1
25	Acromyrmex echinatior	1103	met	block		0
26	Acromyrmex echinatior	1105	met	block	3	1
27	Acromyrmex echinatior	1105	met	block	9	1
28	Acromyrmex echinatior	1105	met	block	10	1
29	Acromyrmex echinatior	1105	met	block	10	1
30	Acromyrmex echinatior	1105	met	block		0
1	Acromyrmex echinatior	1102	met	block	5	1
2	Acromyrmex echinatior	1102	met	block	6	1
3	Acromyrmex echinatior	1102	met	block	6	1
4	Acromyrmex echinatior	396	met	block	7	1
5	Acromyrmex echinatior	396	met	block	7	1
6	Acromyrmex echinatior	396	met	block	8	1
7	Acromyrmex echinatior	396	met	block	8	1
8	Acromyrmex echinatior	396	met	block	8	1
9	Acromyrmex echinatior	1102	met	block	8	1
10	Acromyrmex echinatior	1102	met	block	10	1
11	Acromyrmex echinatior	1103	met	block	5	1
12	Acromyrmex echinatior	1103	met	block	5	1
13	Acromyrmex echinatior	1103	met	block	6	1
14	Acromyrmex echinatior	398	met	block	6	1
15	Acromyrmex echinatior	398	met	block	7	1
16	Acromyrmex echinatior	1103	met	block	8	1
17	Acromyrmex echinatior	1103	met	block	8	1
18	Acromyrmex echinatior	398	met	block	8	1
19	Acromyrmex echinatior	398	met	block	9	1
20	Acromyrmex echinatior	398	met	block	9	1
21	Acromyrmex echinatior	399	met	block	5	1
22	Acromyrmex echinatior	399	met	block	5	1
23	Acromyrmex echinatior	399	met	block	5	1
24	Acromyrmex echinatior	1105	met	block	6	1
25	Acromyrmex echinatior	1105	met	block	6	1
26	Acromyrmex echinatior	1105	met	block	7	1
27	Acromyrmex echinatior	399	met	block	8	1
28	Acromyrmex echinatior	1105	met	block	9	1
29	Acromyrmex echinatior	1105	met	block	13	1
30	Acromyrmex echinatior	399	met	block	15	1
1	Acromyrmex echinatior	1102	met	unblock	5	1
2	Acromyrmex echinatior	396	met	unblock	7	1
3	Acromyrmex echinatior	396	met	unblock	8	1
4	Acromyrmex echinatior	396	met	unblock		0
5	Acromyrmex echinatior	396	met	unblock		0
6	Acromyrmex echinatior	396	met	unblock		0
7	Acromyrmex echinatior	398	met	unblock	8	1
8	Acromyrmex echinatior	398	met	unblock	7	1
9	Acromyrmex echinatior	398	met	unblock		0
10	Acromyrmex echinatior	398	met	unblock		0
11	Acromyrmex echinatior	399	met	unblock	4	1
12	Acromyrmex echinatior	399	met	unblock	6	1
13	Acromyrmex echinatior	399	met	unblock	7	1
14	Acromyrmex echinatior	399	met	unblock	7	1
15	Acromyrmex echinatior	399	met	unblock		0
16	Acromyrmex echinatior	1102	met	unblock	8	1
17	Acromyrmex echinatior	1102	met	unblock	10	1
18	Acromyrmex echinatior	1102	met	unblock		0
19	Acromyrmex echinatior	1102	met	unblock		0
20	Acromyrmex echinatior	1102	met	unblock		0
21	Acromyrmex echinatior	1103	met	unblock	7	1
22	Acromyrmex echinatior	1103	met	unblock	12	1
23	Acromyrmex echinatior	1103	met	unblock		0
24	Acromyrmex echinatior	1103	met	unblock		0
25	Acromyrmex echinatior	1103	met	unblock		0
26	Acromyrmex echinatior	1105	met	unblock	10	1
27	Acromyrmex echinatior	1105	met	unblock	11	1
28	Acromyrmex echinatior	1105	met	unblock		0
29	Acromyrmex echinatior	1105	met	unblock		0
30	Acromyrmex echinatior	1105	met	unblock		0
1	Acromyrmex echinatior	1102	met	unblock	6	1
2	Acromyrmex echinatior	396	met	unblock	7	1
3	Acromyrmex echinatior	1102	met	unblock	8	1
4	Acromyrmex echinatior	396	met	unblock	8	1
5	Acromyrmex echinatior	1102	met	unblock	9	1
6	Acromyrmex echinatior	396	met	unblock	9	1
7	Acromyrmex echinatior	396	met	unblock		0
8	Acromyrmex echinatior	1102	met	unblock		0
9	Acromyrmex echinatior	1102	met	unblock		0
10	Acromyrmex echinatior	1102	met	unblock		0
11	Acromyrmex echinatior	1103	met	unblock	3	1
12	Acromyrmex echinatior	396	met	unblock	6	1
13	Acromyrmex echinatior	398	met	unblock	7	1
14	Acromyrmex echinatior	398	met	unblock	7	1
15	Acromyrmex echinatior	1103	met	unblock	8	1
16	Acromyrmex echinatior	1103	met	unblock		0
17	Acromyrmex echinatior	398	met	unblock		0
18	Acromyrmex echinatior	1103	met	unblock		0
19	Acromyrmex echinatior	1103	met	unblock		0
20	Acromyrmex echinatior	398	met	unblock		0
21	Acromyrmex echinatior	1105	met	unblock	7	1
22	Acromyrmex echinatior	1105	met	unblock		0
23	Acromyrmex echinatior	399	met	unblock		0
24	Acromyrmex echinatior	399	met	unblock		0
25	Acromyrmex echinatior	399	met	unblock		0
26	Acromyrmex echinatior	1105	met	unblock		0
27	Acromyrmex echinatior	1105	met	unblock		0
28	Acromyrmex echinatior	1105	met	unblock		0
29	Acromyrmex echinatior	399	met	unblock		0
30	Acromyrmex echinatior	399	met	unblock		0
1	Atta cephalotes	1101	ctrl	block	5	1
2	Atta cephalotes	1101	ctrl	block	5	1
3	Atta cephalotes	1101	ctrl	block	6	1
4	Atta cephalotes	1101	ctrl	block	8	1
5	Atta cephalotes	1101	ctrl	block		0
6	Atta cephalotes	1101	ctrl	block		0
7	Atta cephalotes	1101	ctrl	block		0
8	Atta cephalotes	1101	ctrl	block		0
9	Atta cephalotes	1101	ctrl	block		0
10	Atta cephalotes	1101	ctrl	block		0
11	Atta cephalotes	1102	ctrl	block	5	1
12	Atta cephalotes	1102	ctrl	block	7	1
13	Atta cephalotes	1102	ctrl	block	8	1
14	Atta cephalotes	1102	ctrl	block	11	1
15	Atta cephalotes	1102	ctrl	block	13	1
16	Atta cephalotes	1102	ctrl	block		0
17	Atta cephalotes	1102	ctrl	block		0
18	Atta cephalotes	1102	ctrl	block		0
19	Atta cephalotes	1102	ctrl	block		0
20	Atta cephalotes	1102	ctrl	block		0
21	Atta cephalotes	1131	ctrl	block		0
22	Atta cephalotes	1131	ctrl	block		0
23	Atta cephalotes	1131	ctrl	block		0
24	Atta cephalotes	1131	ctrl	block		0
25	Atta cephalotes	1131	ctrl	block		0
26	Atta cephalotes	1131	ctrl	block		0
27	Atta cephalotes	1131	ctrl	block		0
28	Atta cephalotes	1131	ctrl	block		0
29	Atta cephalotes	1131	ctrl	block		0
30	Atta cephalotes	1131	ctrl	block		0
1	Atta cephalotes	1101	ctrl	block	3	1
2	Atta cephalotes	1101	ctrl	block	5	1
3	Atta cephalotes	1101	ctrl	block		0
4	Atta cephalotes	1131	ctrl	block		0
5	Atta cephalotes	1101	ctrl	block		0
6	Atta cephalotes	1131	ctrl	block		0
7	Atta cephalotes	1131	ctrl	block		0
8	Atta cephalotes	1101	ctrl	block		0
9	Atta cephalotes	1101	ctrl	block		0
10	Atta cephalotes	1101	ctrl	block		0
11	Atta cephalotes	1102	ctrl	block		0
12	Atta cephalotes	1102	ctrl	block	3	1
13	Atta cephalotes	1102	ctrl	block	4	1
14	Atta cephalotes	1131	ctrl	block	5	1
15	Atta cephalotes	1131	ctrl	block		0
16	Atta cephalotes	1131	ctrl	block		0
17	Atta cephalotes	1131	ctrl	block		0
18	Atta cephalotes	1101	ctrl	block		0
19	Atta cephalotes	1101	ctrl	block		0
20	Atta cephalotes	1101	ctrl	block		0
21	Atta cephalotes	1102	ctrl	block		0
22	Atta cephalotes	1102	ctrl	block		0
23	Atta cephalotes	1102	ctrl	block		0
24	Atta cephalotes	1102	ctrl	block		0
25	Atta cephalotes	1102	ctrl	block		0
26	Atta cephalotes	1102	ctrl	block		0
27	Atta cephalotes	1102	ctrl	block		0
28	Atta cephalotes	1131	ctrl	block		0
29	Atta cephalotes	1131	ctrl	block		0
30	Atta cephalotes	1131	ctrl	block		0
1	Atta cephalotes	1101	ctrl	unblock	7	1
2	Atta cephalotes	1101	ctrl	unblock	10	1
3	Atta cephalotes	1101	ctrl	unblock		0
4	Atta cephalotes	1101	ctrl	unblock		0
5	Atta cephalotes	1101	ctrl	unblock		0
6	Atta cephalotes	1101	ctrl	unblock		0
7	Atta cephalotes	1101	ctrl	unblock		0
8	Atta cephalotes	1101	ctrl	unblock		0
9	Atta cephalotes	1101	ctrl	unblock		0
10	Atta cephalotes	1101	ctrl	unblock		0
11	Atta cephalotes	1102	ctrl	unblock	4	1
12	Atta cephalotes	1102	ctrl	unblock	7	1
13	Atta cephalotes	1102	ctrl	unblock		0
14	Atta cephalotes	1102	ctrl	unblock		0
15	Atta cephalotes	1102	ctrl	unblock		0
16	Atta cephalotes	1102	ctrl	unblock		0
17	Atta cephalotes	1102	ctrl	unblock		0
18	Atta cephalotes	1102	ctrl	unblock		0
19	Atta cephalotes	1102	ctrl	unblock		0
20	Atta cephalotes	1102	ctrl	unblock		0
21	Atta cephalotes	1131	ctrl	unblock	4	1
22	Atta cephalotes	1131	ctrl	unblock		0
23	Atta cephalotes	1131	ctrl	unblock		0
24	Atta cephalotes	1131	ctrl	unblock		0
25	Atta cephalotes	1131	ctrl	unblock		0
26	Atta cephalotes	1131	ctrl	unblock		0
27	Atta cephalotes	1131	ctrl	unblock		0
28	Atta cephalotes	1131	ctrl	unblock		0
29	Atta cephalotes	1131	ctrl	unblock		0
30	Atta cephalotes	1131	ctrl	unblock		0
1	Atta cephalotes	1102	ctrl	unblock	5	1
2	Atta cephalotes	1102	ctrl	unblock	5	1
3	Atta cephalotes	1102	ctrl	unblock	5	1
4	Atta cephalotes	1102	ctrl	unblock		0
5	Atta cephalotes	1102	ctrl	unblock		0
6	Atta cephalotes	1102	ctrl	unblock		0
7	Atta cephalotes	1102	ctrl	unblock		0
8	Atta cephalotes	1102	ctrl	unblock		0
9	Atta cephalotes	1102	ctrl	unblock		0
10	Atta cephalotes	1102	ctrl	unblock		0
11	Atta cephalotes	1101	ctrl	unblock		0
12	Atta cephalotes	1131	ctrl	unblock	4	1
13	Atta cephalotes	1101	ctrl	unblock	5	1
14	Atta cephalotes	1101	ctrl	unblock	5	1
15	Atta cephalotes	1101	ctrl	unblock		0
16	Atta cephalotes	1101	ctrl	unblock		0
17	Atta cephalotes	1101	ctrl	unblock		0
18	Atta cephalotes	1101	ctrl	unblock		0
19	Atta cephalotes	1101	ctrl	unblock		0
20	Atta cephalotes	1101	ctrl	unblock		0
21	Atta cephalotes	1101	ctrl	unblock		0
22	Atta cephalotes	1131	ctrl	unblock	5	1
23	Atta cephalotes	1131	ctrl	unblock		0
24	Atta cephalotes	1131	ctrl	unblock		0
25	Atta cephalotes	1131	ctrl	unblock		0
26	Atta cephalotes	1131	ctrl	unblock		0
27	Atta cephalotes	1131	ctrl	unblock		0
28	Atta cephalotes	1131	ctrl	unblock		0
29	Atta cephalotes	1131	ctrl	unblock		0
30	Atta cephalotes	1131	ctrl	unblock		0
1	Atta cephalotes	1131	met	block	5	1
2	Atta cephalotes	1101	met	block	5	1
3	Atta cephalotes	1101	met	block	6	1
4	Atta cephalotes	1101	met	block	7	1
5	Atta cephalotes	1101	met	block	7	1
6	Atta cephalotes	1101	met	block	7	1
7	Atta cephalotes	1101	met	block	7	1
8	Atta cephalotes	1101	met	block	9	1
9	Atta cephalotes	1101	met	block	9	1
10	Atta cephalotes	1101	met	block	9	1
11	Atta cephalotes	1101	met	block		0
12	Atta cephalotes	1102	met	block	4	1
13	Atta cephalotes	1102	met	block	5	1
14	Atta cephalotes	1102	met	block	6	1
15	Atta cephalotes	1102	met	block	6	1
16	Atta cephalotes	1102	met	block	6	1
17	Atta cephalotes	1102	met	block	7	1
18	Atta cephalotes	1102	met	block	8	1
19	Atta cephalotes	1102	met	block	10	1
20	Atta cephalotes	1102	met	block	13	1
21	Atta cephalotes	1102	met	block		0
22	Atta cephalotes	1131	met	block	3	1
23	Atta cephalotes	1131	met	block	4	1
24	Atta cephalotes	1131	met	block	6	1
25	Atta cephalotes	1131	met	block	7	1
26	Atta cephalotes	1131	met	block	7	1
27	Atta cephalotes	1131	met	block	8	1
28	Atta cephalotes	1131	met	block	9	1
29	Atta cephalotes	1131	met	block	12	1
30	Atta cephalotes	1131	met	block	1	1
1	Atta cephalotes	1131	met	block	4	1
2	Atta cephalotes	1102	met	block	4	1
3	Atta cephalotes	1102	met	block	5	1
4	Atta cephalotes	1102	met	block	5	1
5	Atta cephalotes	1102	met	block	5	1
6	Atta cephalotes	1131	met	block	5	1
7	Atta cephalotes	1102	met	block	5	1
8	Atta cephalotes	1131	met	block	7	1
9	Atta cephalotes	1131	met	block	7	1
10	Atta cephalotes	1131	met	block	9	1
11	Atta cephalotes	1101	met	block	3	1
12	Atta cephalotes	1131	met	block	4	1
13	Atta cephalotes	1131	met	block	4	1
14	Atta cephalotes	1101	met	block	4	1
15	Atta cephalotes	1101	met	block	5	1
16	Atta cephalotes	1101	met	block	5	1
17	Atta cephalotes	1131	met	block	5	1
18	Atta cephalotes	1131	met	block	7	1
19	Atta cephalotes	1101	met	block	8	1
20	Atta cephalotes	1131	met	block	8	1
21	Atta cephalotes	1102	met	block	3	1
22	Atta cephalotes	1101	met	block	3	1
23	Atta cephalotes	1101	met	block	4	1
24	Atta cephalotes	1102	met	block	5	1
25	Atta cephalotes	1102	met	block	5	1
26	Atta cephalotes	1101	met	block	6	1
27	Atta cephalotes	1101	met	block	7	1
28	Atta cephalotes	1101	met	block	7	1
29	Atta cephalotes	1102	met	block	7	1
30	Atta cephalotes	1102	met	block	12	1
1	Atta cephalotes	1131	met	unblock	4	1
2	Atta cephalotes	1101	met	unblock	7	1
3	Atta cephalotes	1101	met	unblock	7	1
4	Atta cephalotes	1101	met	unblock	9	1
5	Atta cephalotes	1101	met	unblock		0
6	Atta cephalotes	1101	met	unblock		0
7	Atta cephalotes	1101	met	unblock		0
8	Atta cephalotes	1101	met	unblock		0
9	Atta cephalotes	1101	met	unblock		0
10	Atta cephalotes	1101	met	unblock		0
11	Atta cephalotes	1101	met	unblock	3	1
12	Atta cephalotes	1102	met	unblock	4	1
13	Atta cephalotes	1102	met	unblock	5	1
14	Atta cephalotes	1102	met	unblock	5	1
15	Atta cephalotes	1102	met	unblock		1
16	Atta cephalotes	1102	met	unblock		0
17	Atta cephalotes	1102	met	unblock		0
18	Atta cephalotes	1102	met	unblock		0
19	Atta cephalotes	1102	met	unblock		0
20	Atta cephalotes	1102	met	unblock		0
21	Atta cephalotes	1102	met	unblock		0
22	Atta cephalotes	1131	met	unblock	3	1
23	Atta cephalotes	1131	met	unblock	5	1
24	Atta cephalotes	1131	met	unblock	5	1
25	Atta cephalotes	1131	met	unblock	6	1
26	Atta cephalotes	1131	met	unblock	7	1
27	Atta cephalotes	1131	met	unblock	7	1
28	Atta cephalotes	1131	met	unblock	9	1
29	Atta cephalotes	1131	met	unblock		0
30	Atta cephalotes	1131	met	unblock		0
1	Atta cephalotes	1131	met	unblock	3	1
2	Atta cephalotes	1131	met	unblock	4	1
3	Atta cephalotes	1131	met	unblock	5	1
4	Atta cephalotes	1101	met	unblock	5	1
5	Atta cephalotes	1101	met	unblock		0
6	Atta cephalotes	1131	met	unblock		0
7	Atta cephalotes	1131	met	unblock		0
8	Atta cephalotes	1131	met	unblock		0
9	Atta cephalotes	1131	met	unblock		0
10	Atta cephalotes	1101	met	unblock		0
11	Atta cephalotes	1102	met	unblock	4	1
12	Atta cephalotes	1102	met	unblock	5	1
13	Atta cephalotes	1102	met	unblock	5	1
14	Atta cephalotes	1131	met	unblock	5	1
15	Atta cephalotes	1131	met	unblock		0
16	Atta cephalotes	1131	met	unblock		0
17	Atta cephalotes	1102	met	unblock		0
18	Atta cephalotes	1101	met	unblock		0
19	Atta cephalotes	1102	met	unblock		0
20	Atta cephalotes	1102	met	unblock	3	1
21	Atta cephalotes	1101	met	unblock	5	1
22	Atta cephalotes	1101	met	unblock	6	1
23	Atta cephalotes	1101	met	unblock		0
24	Atta cephalotes	1101	met	unblock		0
25	Atta cephalotes	1102	met	unblock		0
26	Atta cephalotes	1102	met	unblock		0
27	Atta cephalotes	1102	met	unblock		0
28	Atta cephalotes	1101	met	unblock		0
29	Atta cephalotes	1101	met	unblock		0
30	Atta cephalotes	1102	met	unblock		0
Experiment 1 - Proportion of cadavers sporulating with Metarhizium
	ac	ae	sa	t10	tc	ap
unblocked	15	26.66666667	13.333	46.66666667	53.33333333	66.66667
blocked	73.33333333	63.33333333	61.66666667	50	63.33333333	76.66666667
Experiment 2 - Ant grooming durations depending on control or talc treatments
species	treatment	ID	selfgrooming duration	metapleural gland grooming duration	allogrooming duration	contact duration
Acromyrmex echinatior	control	3	2	0	0	12
Acromyrmex echinatior	control	4	2	1	1	12
Acromyrmex echinatior	control	7	4	0	0	9
Acromyrmex echinatior	control	8	0	0	0	10
Acromyrmex echinatior	control	11	2	2	3	11
Acromyrmex echinatior	control	12	1	0	0	9
Acromyrmex echinatior	control	15	0	0	2	10
Acromyrmex echinatior	control	16	1	0	0	8
Acromyrmex echinatior	control	19	2	0	2	10
Acromyrmex echinatior	control	20	3	0	0	12
Acromyrmex echinatior	control	23	1	0	2	13
Acromyrmex echinatior	control	24	4	0	0	9
Acromyrmex echinatior	talc	1	3	2	1	9
Acromyrmex echinatior	talc	2	2	1	0	9
Acromyrmex echinatior	talc	5	3	3	2	13
Acromyrmex echinatior	talc	6	4	2	1	10
Acromyrmex echinatior	talc	9	1	0	1	11
Acromyrmex echinatior	talc	10	0	0	0	8
Acromyrmex echinatior	talc	13	3	3	1	9
Acromyrmex echinatior	talc	14	3	2	1	12
Acromyrmex echinatior	talc	17	0	1	0	5
Acromyrmex echinatior	talc	18	2	2	0	9
Acromyrmex echinatior	talc	21	2	2	1	13
Acromyrmex echinatior	talc	22	4	2	0	12
Apterostigma pilosum	control	3	2	0	1	8
Apterostigma pilosum	control	4	6	0	0	7
Apterostigma pilosum	control	7	2	0	1	8
Apterostigma pilosum	control	8	1	0	0	9
Apterostigma pilosum	control	11	1	0	1	10
Apterostigma pilosum	control	12	0	0	0	7
Apterostigma pilosum	control	15	1	0	1	11
Apterostigma pilosum	control	16	1	0	0	9
Apterostigma pilosum	control	19	0	0	2	5
Apterostigma pilosum	control	20	0	0	0	8
Apterostigma pilosum	control	23	0	0	2	4
Apterostigma pilosum	control	24	1	0	1	8
Apterostigma pilosum	talc	1	5	0	2	9
Apterostigma pilosum	talc	2	3	0	1	6
Apterostigma pilosum	talc	5	3	0	0	8
Apterostigma pilosum	talc	6	4	0	0	7
Apterostigma pilosum	talc	9	4	0	2	9
Apterostigma pilosum	talc	10	2	0	2	10
Apterostigma pilosum	talc	13	2	0	2	9
Apterostigma pilosum	talc	14	5	0	3	8
Apterostigma pilosum	talc	17	3	0	0	15
Apterostigma pilosum	talc	18	1	0	0	8
Apterostigma pilosum	talc	21	3	0	2	9
Apterostigma pilosum	talc	22	4	0	0	5
Atta cephalotes	control	3	3	2	1	14
Atta cephalotes	control	4	1	0	0	16
Atta cephalotes	control	7	2	3	0	13
Atta cephalotes	control	8	0	1	1	13
Atta cephalotes	control	11	1	1	2	13
Atta cephalotes	control	12	3	1	0	8
Atta cephalotes	control	15	2	2	1	15
Atta cephalotes	control	16	1	0	1	15
Atta cephalotes	control	19	0	0	0	15
Atta cephalotes	control	20	2	0	0	14
Atta cephalotes	control	23	3	3	3	10
Atta cephalotes	control	24	0	0	0	14
Atta cephalotes	talc	1	3	7	3	10
Atta cephalotes	talc	2	2	2	1	10
Atta cephalotes	talc	5	0	3	0	14
Atta cephalotes	talc	6	2	6	2	13
Atta cephalotes	talc	9	3	0	1	12
Atta cephalotes	talc	10	1	4	0	14
Atta cephalotes	talc	13	0	0	1	12
Atta cephalotes	talc	14	2	3	0	10
Atta cephalotes	talc	17	1	5	1	14
Atta cephalotes	talc	18	1	2	1	13
Atta cephalotes	talc	21	3	6	0	10
Atta cephalotes	talc	22	3	8	0	7
Sericomyrmex amabilis	control	3	1	0	0	10
Sericomyrmex amabilis	control	4	2	0	2	6
Sericomyrmex amabilis	control	7	2	0	0	8
Sericomyrmex amabilis	control	8	3	0	0	5
Sericomyrmex amabilis	control	11	2	0	0	7
Sericomyrmex amabilis	control	12	2	1	0	9
Sericomyrmex amabilis	control	15	4	0	1	10
Sericomyrmex amabilis	control	16	3	0	1	7
Sericomyrmex amabilis	control	19	3	0	0	7
Sericomyrmex amabilis	control	20	0	0	0	6
Sericomyrmex amabilis	control	23	0	0	0	7
Sericomyrmex amabilis	control	24	3	0	1	3
Sericomyrmex amabilis	talc	1	2	2	3	5
Sericomyrmex amabilis	talc	2	1	4	1	7
Sericomyrmex amabilis	talc	5	6	3	1	9
Sericomyrmex amabilis	talc	6	3	8	2	10
Sericomyrmex amabilis	talc	9	1	1	0	11
Sericomyrmex amabilis	talc	10	4	0	2	7
Sericomyrmex amabilis	talc	13	0	0	1	6
Sericomyrmex amabilis	talc	14	3	2	1	9
Sericomyrmex amabilis	talc	17	3	0	0	12
Sericomyrmex amabilis	talc	18	4	1	0	7
Sericomyrmex amabilis	talc	21	4	2	4	5
Sericomyrmex amabilis	talc	22	6	3	2	8
Trachymyrmex sp10	control	3	2	0	0	19
Trachymyrmex sp10	control	4	4	0	2	14
Trachymyrmex sp10	control	7	2	0	0	12
Trachymyrmex sp10	control	8	0	0	0	12
Trachymyrmex sp10	control	11	1	0	1	5
Trachymyrmex sp10	control	12	4	0	0	10
Trachymyrmex sp10	control	15	1	0	2	10
Trachymyrmex sp10	control	16	1	0	0	14
Trachymyrmex sp10	control	19	3	0	0	15
Trachymyrmex sp10	control	20	1	0	0	8
Trachymyrmex sp10	control	23	2	0	1	17
Trachymyrmex sp10	control	24	2	0	0	15
Trachymyrmex sp10	talc	1	3	0	3	16
Trachymyrmex sp10	talc	2	5	0	0	15
Trachymyrmex sp10	talc	5	10	1	1	13
Trachymyrmex sp10	talc	6	5	0	0	16
Trachymyrmex sp10	talc	9	4	0	0	8
Trachymyrmex sp10	talc	10	9	0	1	17
Trachymyrmex sp10	talc	13	4	0	0	13
Trachymyrmex sp10	talc	14	2	0	0	12
Trachymyrmex sp10	talc	17	6	1	3	11
Trachymyrmex sp10	talc	18	9	0	0	13
Trachymyrmex sp10	talc	21	5	0	1	14
Trachymyrmex sp10	talc	22	5	0	2	10
Trachymyrmex cornetzi	control	3	3	0	0	7
Trachymyrmex cornetzi	control	4	0	0	0	8
Trachymyrmex cornetzi	control	7	5	0	0	8
Trachymyrmex cornetzi	control	8	6	0	1	9
Trachymyrmex cornetzi	control	11	3	0	0	4
Trachymyrmex cornetzi	control	12	4	0	0	8
Trachymyrmex cornetzi	control	15	5	0	1	10
Trachymyrmex cornetzi	control	16	5	0	2	9
Trachymyrmex cornetzi	control	19	1	0	3	9
Trachymyrmex cornetzi	control	20	4	0	0	8
Trachymyrmex cornetzi	control	23	5	0	1	9
Trachymyrmex cornetzi	control	24	4	0	1	8
Trachymyrmex cornetzi	talc	1	3	0	1	9
Trachymyrmex cornetzi	talc	2	8	0	1	10
Trachymyrmex cornetzi	talc	5	2	0	2	12
Trachymyrmex cornetzi	talc	6	6	0	3	8
Trachymyrmex cornetzi	talc	9	5	0	0	7
Trachymyrmex cornetzi	talc	10	4	0	0	9
Trachymyrmex cornetzi	talc	13	7	0	1	8
Trachymyrmex cornetzi	talc	14	6	0	0	8
Trachymyrmex cornetzi	talc	17	3	0	2	8
Trachymyrmex cornetzi	talc	18	6	0	2	8
Trachymyrmex cornetzi	talc	21	6	0	0	9
Trachymyrmex cornetzi	talc	22	3	0	3	8
Experiment 3 - Metarhizium spore viability counts with or without compound treatment
compound	treated - viable	treated-unviable	untreated - viable	untreated - unviable
Acetone 1	40	0	63	3
Acetone 1	27	1	33	6
Acetone 1	28	2	14	5
Acetone 1	17	1	46	0
Acetone 1	37	5	39	4
Acetone 1	49	4	68	5
Acetone 1	67	9	50	9
Acetone 1	61	7	83	1
Acetone 1	52	8	75	1
Acetone 1	39	3	48	3
Acetone 2	78	9	57	6
Acetone 2	87	10	50	6
Acetone 2	56	6	62	3
Acetone 2	63	8	67	5
Acetone 2	55	8	70	4
Acetone 2	61	11	78	11
Acetone 2	55	5	62	5
Acetone 2	65	0	41	4
Acetone 2	40	3	57	3
Acetone 2	39	6	59	6
Acetone 3	12	4	9	8
Acetone 3	17	5	12	4
Acetone 3	35	4	46	7
Acetone 3	18	4	14	1
Acetone 3	10	3	28	3
Acetone 3	36	14	53	4
Acetone 3	45	0	60	0
Acetone 3	29	4	41	2
Acetone 3	59	5	57	5
Acetone 3	61	1	46	1
Acetone 4	55	4	60	10
Acetone 4	83	8	67	10
Acetone 4	49	16	52	5
Acetone 4	56	9	50	4
Acetone 4	50	13	73	7
Acetone 4	32	5	48	3
Acetone 4	47	6	71	6
Acetone 4	51	16	60	5
Acetone 4	48	23	63	5
Acetone 4	27	29	70	5
Acetone 5	25	25	58	8
Acetone 5	28	29	63	6
Acetone 5	14	32	62	9
Acetone 5	26	18	66	5
Acetone 5	30	29	50	5
Acetone 5	25	9	32	9
Acetone 5	19	20	37	20
Acetone 5	2	17	46	17
Acetone 5	17	20	29	20
Acetone 5	12	18	56	18
Bleach1	47	16	28	3
Bleach1	97	8	65	5
Bleach1	82	13	17	1
Bleach1	22	4	62	4
Bleach1	62	13	59	4
Bleach1	62	9	27	2
Bleach1	95	9	56	2
Bleach1	80	15	20	3
Bleach1	17	6	70	4
Bleach1	54	16	70	2
Bleach2	44	7	86	11
Bleach2	32	19	39	3
Bleach2	60	18	57	8
Bleach2	58	12	37	9
Bleach2	40	3	65	4
Bleach2	39	5	83	10
Bleach2	39	19	35	3
Bleach2	70	18	47	0
Bleach2	65	13	10	7
Bleach2	38	2	64	6
Bleach3	14	6	51	3
Bleach3	68	7	40	4
Bleach3	9	3	12	3
Bleach3	10	5	36	5
Bleach3	18	6	43	4
Bleach3	11	8	43	5
Bleach3	61	4	49	4
Bleach3	12	3	8	2
Bleach3	9	5	34	2
Bleach3	7	6	48	4
Bleach4	32	19	39	5
Bleach4	41	26	48	3
Bleach4	13	7	58	3
Bleach4	14	7	37	1
Bleach4	36	18	69	11
Bleach4	37	15	40	5
Bleach4	33	25	44	2
Bleach4	13	9	61	2
Bleach4	5	4	38	2
Bleach4	36	24	68	12
Bleach5	0	12	32	2
Bleach5	0	22	19	1
Bleach5	1	26	72	4
Bleach5	0	9	46	10
Bleach5	0	22	54	17
Bleach5	0	5	33	1
Bleach5	0	18	17	2
Bleach5	0	22	58	5
Bleach5	3	8	45	4
Bleach5	0	23	61	11
Indole1	50	2	47	1
Indole1	85	7	73	4
Indole1	93	5	90	8
Indole1	67	8	81	5
Indole1	52	5	69	6
Indole1	51	1	46	1
Indole1	84	6	70	4
Indole1	95	4	97	7
Indole1	73	5	86	5
Indole1	65	6	72	6
Indole2	107	18	114	9
Indole2	21	7	68	20
Indole2	68	10	74	4
Indole2	80	12	63	2
Indole2	94	19	92	10
Indole2	65	13	109	7
Indole2	20	5	67	3
Indole2	68	5	78	1
Indole2	99	25	59	2
Indole2	78	19	106	10
Indole3	52	6	72	6
Indole3	82	5	59	0
Indole3	76	13	62	3
Indole3	101	15	86	8
Indole3	92	9	98	11
Indole3	47	6	69	10
Indole3	90	1	49	12
Indole3	77	12	54	1
Indole3	76	15	79	9
Indole3	95	10	90	6
Indole4	73	18	37	15
Indole4	63	51	87	16
Indole4	26	29	67	17
Indole4	40	13	54	6
Indole4	36	29	49	12
Indole4	88	13	43	18
Indole4	56	31	79	13
Indole4	36	15	77	17
Indole4	39	24	49	7
Indole4	39	33	60	9
Indole5	52	35	62	11
Indole5	44	36	68	4
Indole5	84	19	51	18
Indole5	16	52	55	30
Indole5	22	47	38	20
Indole5	51	45	68	8
Indole5	51	30	69	3
Indole5	90	15	50	15
Indole5	13	38	47	39
Indole5	25	48	33	30
non1	28	4	56	7
non1	53	10	49	9
non1	44	5	70	5
non1	103	18	67	7
non1	78	14	124	12
non1	31	4	49	6
non1	53	9	62	8
non1	52	7	91	8
non1	105	23	62	8
non1	65	20	146	18
non2	99	16	56	8
non2	14	3	146	19
non2	25	3	85	12
non2	87	7	214	18
non2	98	20	162	11
non2	91	10	49	3
non2	13	3	147	19
non2	25	0	82	14
non2	89	5	201	14
non2	108	17	151	14
non3	62	7	122	9
non3	12	4	43	7
non3	85	15	79	13
non3	142	62	172	18
non3	91	11	118	7
non3	65	11	113	14
non3	17	2	15	2
non3	86	16	70	17
non3	119	60	166	16
non3	86	13	114	4
non4	36	5	42	2
non4	33	2	16	1
non4	18	4	33	3
non4	19	2	12	1
non4	38	9	18	2
non4	35	1	53	4
non4	42	0	20	0
non4	16	1	41	18
non4	9	1	50	6
non4	46	13	15	2
non5	14	8	62	7
non5	22	5	17	6
non5	51	22	11	1
non5	80	17	45	7
non5	73	17	30	5
non5	11	11	74	9
non5	29	9	20	3
non5	54	23	10	1
non5	89	14	38	7
non5	69	21	31	5
Phenyl1	65	16	83	5
Phenyl1	66	11	100	5
Phenyl1	100	27	82	3
Phenyl1	80	14	55	4
Phenyl1	72	19	86	10
Phenyl1	44	12	72	6
Phenyl1	35	4	85	9
Phenyl1	87	22	89	12
Phenyl1	68	8	102	14
Phenyl1	59	6	83	16
Phenyl2	40	9	34	2
Phenyl2	39	7	17	3
Phenyl2	71	13	46	8
Phenyl2	80	11	24	1
Phenyl2	63	19	27	2
Phenyl2	66	16	81	8
Phenyl2	99	28	72	8
Phenyl2	102	16	90	14
Phenyl2	86	12	94	19
Phenyl2	90	15	95	22
Phenyl3	72	33	48	5
Phenyl3	35	11	65	6
Phenyl3	59	12	30	2
Phenyl3	67	8	84	7
Phenyl3	74	26	89	9
Phenyl3	32	40	62	7
Phenyl3	25	43	55	18
Phenyl3	27	38	46	20
Phenyl3	12	49	50	6
Phenyl3	30	26	48	22
Phenyl4	1	6	22	5
Phenyl4	6	11	29	7
Phenyl4	48	25	22	3
Phenyl4	64	49	39	5
Phenyl4	7	12	46	11
Phenyl4	19	28	36	18
Phenyl4	36	31	29	20
Phenyl4	9	40	30	14
Phenyl4	15	27	31	19
Phenyl4	15	32	28	11
Phenyl5	2	46	18	23
Phenyl5	1	13	11	15
Phenyl5	1	42	48	32
Phenyl5	0	7	8	12
Phenyl5	0	39	18	25
Phenyl5	4	26	24	18
Phenyl5	2	29	29	22
Phenyl5	1	33	29	21
Phenyl5	5	26	30	17
Phenyl5	2	41	26	9
Skatole 1	56	3	46	5
Skatole 1	65	3	48	6
Skatole 1	94	2	52	5
Skatole 1	92	6	70	3
Skatole 1	80	3	56	7
Skatole 1	84	2	55	6
Skatole 1	66	3	30	7
Skatole 1	89	2	48	9
Skatole 1	98	6	60	3
Skatole 1	65	-1	44	7
Skatole 2	89	4	68	7
Skatole 2	80	9	67	12
Skatole 2	76	20	74	10
Skatole 2	82	9	63	12
Skatole 2	85	4	66	6
Skatole 2	82	6	65	3
Skatole 2	81	8	70	12
Skatole 2	58	18	82	11
Skatole 2	95	6	62	16
Skatole 2	85	3	68	7
Skatole 3	85	12	84	14
Skatole 3	48	10	73	15
Skatole 3	77	5	58	21
Skatole 3	63	14	56	10
Skatole 3	84	20	49	18
Skatole 3	90	8	82	9
Skatole 3	60	4	72	12
Skatole 3	62	1	53	22
Skatole 3	55	10	65	8
Skatole 3	84	14	49	16
Skatole 4	102	26	57	18
Skatole 4	99	8	46	15
Skatole 4	95	29	40	13
Skatole 4	83	28	46	15
Skatole 4	43	18	52	13
Skatole 4	120	8	46	15
Skatole 4	97	22	50	17
Skatole 4	41	14	54	15
Skatole 4	102	39	42	13
Skatole 4	100	28	56	16
Skatole 5	59	15	52	15
Skatole 5	52	18	66	19
Skatole 5	65	24	47	20
Skatole 5	49	30	58	9
Skatole 5	28	31	59	24
Skatole 5	41	32	51	10
Skatole 5	27	30	62	22
Skatole 5	68	28	45	20
Skatole 5	63	12	39	22
Skatole 5	56	27	71	15
Oleic 1	43	6
Oleic 1	56	23
Oleic 1	105	20
Oleic 1	90	30
Oleic 1	107	15
Oleic 1	95	13
Oleic 1	61	28
Oleic 1	99	19
Oleic 1	90	9
Oleic 1	79	16
Oleic 2	76	25
Oleic 2	98	4
Oleic 2	97	8
Oleic 2	79	10
Oleic 2	95	16
Oleic 2	89	14
Oleic 2	80	17
Oleic 2	99	17
Oleic 2	158	5
Oleic 2	149	17
Oleic 3	97	4
Oleic 3	91	10
Oleic 3	45	21
Oleic 3	159	41
Oleic 3	104	20
Oleic 3	115	18
Oleic 3	111	9
Oleic 3	90	14
Oleic 3	121	45
Oleic 3	113	17
Oleic 4	91	9
Oleic 4	60	14
Oleic 4	82	17
Oleic 4	96	18
Oleic 4	57	8
Oleic 4	92	21
Oleic 4	54	1
Oleic 4	70	9
Oleic 4	58	12
Oleic 4	43	10
Oleic 5	73	13
Oleic 5	23	14
Oleic 5	79	20
Oleic 5	99	19
Oleic 5	98	17
Oleic 5	74	6
Oleic 5	32	10
Oleic 5	50	13
Oleic 5	34	0
Oleic 5	40	20
3-methy 1	54	6
3-methy 1	33	6
3-methy 1	86	0
3-methy 1	75	15
3-methy 1	64	12
3-methy 1	39	0
3-methy 1	61	9
3-methy 1	77	10
3-methy 1	58	0
3-methy 1	65	8
3-methy 2	72	15
3-methy 2	33	11
3-methy 2	40	-1
3-methy 2	65	6
3-methy 2	78	14
3-methy 2	90	9
3-methy 2	8	8
3-methy 2	51	7
3-methy 2	84	9
3-methy 2	73	13
3-methy 3	56	12
3-methy 3	28	9
3-methy 3	88	9
3-methy 3	100	36
3-methy 3	95	12
3-methy 3	49	10
3-methy 3	42	5
3-methy 3	61	12
3-methy 3	106	38
3-methy 3	73	8
3-methy 4	45	2
3-methy 4	34	10
3-methy 4	35	3
3-methy 4	46	17
3-methy 4	53	6
3-methy 4	30	23
3-methy 4	57	9
3-methy 4	63	13
3-methy 4	35	4
3-methy 4	61	19
3-methy 5	48	8
3-methy 5	59	4
3-methy 5	43	22
3-methy 5	65	7
3-methy 5	32	27
3-methy 5	35	26
3-methy 5	46	10
3-methy 5	45	15
3-methy 5	59	9
3-methy 5	61	13
ddH20	78	3
ddH20	72	3
ddH20	54	0
ddH20	60	0
ddH20	69	2
ddH20	65	3
ddH20	72	4
ddH20	69	0
ddH20	70	4
ddH20	72	2
ddH20	73	4
Experiment 3 - Zone of inhibition of Metarhizium fungus growth after compound treatment
Compound and repetition	Inihibition size
acetone 1	0
acetone 1	0
acetone 1	0
acetone 1	0
acetone 1	0
acetone 1	0
acetone 1	0
acetone 1	0
acetone 1	0
acetone 1	0
acetone 2	6.634
acetone 2	13.064
acetone 2	0
acetone 2	0
acetone 2	0
acetone 2	0
acetone 2	0
acetone 2	0
acetone 2	0
acetone 2	0
acetone 3	15.606
acetone 3	0
acetone 3	0
acetone 3	0
acetone 3	0
acetone 3	45.207
acetone 3	20.001
acetone 3	0
acetone 3	0
acetone 3	0
acetone 4	93.22
acetone 4	106.55
acetone 4	83.119
acetone 4	0
acetone 4	0
acetone 4	0
acetone 4	69.224
acetone 4	0
acetone 4	0
acetone 4	0
acetone 5	208.154
acetone 5	176.409
acetone 5	160.798
acetone 5	128.062
acetone 5	34.59
acetone 5	39.033
acetone 5	33.572
acetone 5	28.032
acetone 5	43.676
acetone 5	0
bleach 1	12.903
bleach 1	0
bleach 1	0
bleach 1	57.359
bleach 1	86.265
bleach 1	0
bleach 1	136.323
bleach 1	100.394
bleach 1	0
bleach 1	0
bleach 2	147.567
bleach 2	0
bleach 2	0
bleach 2	0
bleach 2	0
bleach 2	73.323
bleach 2	12.394
bleach 2	0
bleach 2	0
bleach 2	160.2
bleach 3	17.537
bleach 3	49.782
bleach 3	13.4
bleach 3	169.323
bleach 3	19.414
bleach 3	0
bleach 3	182.384
bleach 3	114.145
bleach 3	59.111
bleach 3	0
bleach 4	164.049
bleach 4	164.049
bleach 4	119.331
bleach 4	177.133
bleach 4	148.054
bleach 4	48
bleach 4	42.854
bleach 4	57.349
bleach 4	44.02
bleach 4	36.393
bleach 5	67.145
bleach 5	164.779
bleach 5	153.883
bleach 5	168.048
bleach 5	148.862
bleach 5	176.726
bleach 5	58.909
bleach 5	65.673
bleach 5	49.333
bleach 5	53.333
ddH20	0
ddH20	0
ddH20	0
ddH20	0
ddH20	0
ddH20	0
ddH20	0
ddH20	0
ddH20	0
ddH20	0
Indole1	72.418
Indole1	0
Indole1	0
Indole1	0
Indole1	0
Indole1	0
Indole1	0
Indole1	0
Indole1	0
Indole1	0
Indole2	132.966
Indole2	0
Indole2	0
Indole2	0
Indole2	0
Indole2	0
Indole2	0
Indole2	0
Indole2	0
Indole2	0
Indole3	0
Indole3	0
Indole3	0
Indole3	15.47
Indole3	46.36
Indole3	0
Indole3	0
Indole3	0
Indole3	0
Indole3	0
Indole4	72.443
Indole4	114.543
Indole4	0
Indole4	128.81
Indole4	164.049
Indole4	0
Indole4	0
Indole4	0
Indole4	0
Indole4	0
Indole5	183.521
Indole5	128.062
Indole5	148.862
Indole5	175.636
Indole5	179.287
Indole5	0
Indole5	0
Indole5	0
Indole5	0
Indole5	0
methyl3indoleacetate 1	0
methyl3indoleacetate 1	0
methyl3indoleacetate 1	0
methyl3indoleacetate 1	0
methyl3indoleacetate 1	0
methyl3indoleacetate 1	0
methyl3indoleacetate 1	42.732
methyl3indoleacetate 1	0
methyl3indoleacetate 1	0
methyl3indoleacetate 1	0
methyl3indoleacetate 2	0
methyl3indoleacetate 2	0
methyl3indoleacetate 2	62.526
methyl3indoleacetate 2	155.27
methyl3indoleacetate 2	0
methyl3indoleacetate 2	0
methyl3indoleacetate 2	0
methyl3indoleacetate 2	0
methyl3indoleacetate 2	0
methyl3indoleacetate 2	0
methyl3indoleacetate 3	0
methyl3indoleacetate 3	0
methyl3indoleacetate 3	214.006
methyl3indoleacetate 3	0
methyl3indoleacetate 3	53.344
methyl3indoleacetate 3	36.842
methyl3indoleacetate 3	0
methyl3indoleacetate 3	0
methyl3indoleacetate 3	0
methyl3indoleacetate 3	0
methyl3indoleacetate 4	0
methyl3indoleacetate 4	0
methyl3indoleacetate 4	72.281
methyl3indoleacetate 4	96.004
methyl3indoleacetate 4	0
methyl3indoleacetate 4	32.281
methyl3indoleacetate 4	0
methyl3indoleacetate 4	0
methyl3indoleacetate 4	0
methyl3indoleacetate 4	200.621
methyl3indoleacetate 5	0
methyl3indoleacetate 5	0
methyl3indoleacetate 5	0
methyl3indoleacetate 5	118.218
methyl3indoleacetate 5	46.239
methyl3indoleacetate 5	66.625
methyl3indoleacetate 5	97.922
methyl3indoleacetate 5	0
methyl3indoleacetate 5	111.97
methyl3indoleacetate 5	0
nonanone 1	122.376
nonanone 1	9.333
nonanone 1	0
nonanone 1	0
nonanone 1	0
nonanone 1	0
nonanone 1	0
nonanone 1	0
nonanone 1	0
nonanone 1	0
nonanone 2	0
nonanone 2	0
nonanone 2	0
nonanone 2	0
nonanone 2	0
nonanone 2	0
nonanone 2	0
nonanone 2	0
nonanone 2	0
nonanone 2	0
nonanone 3	0
nonanone 3	0
nonanone 3	0
nonanone 3	0
nonanone 3	0
nonanone 3	0
nonanone 3	0
nonanone 3	0
nonanone 3	0
nonanone 3	0
nonanone 4	0
nonanone 4	0
nonanone 4	0
nonanone 4	0
nonanone 4	0
nonanone 4	0
nonanone 4	0
nonanone 4	0
nonanone 4	0
nonanone 4	0
nonanone 5	88.091
nonanone 5	81.584
nonanone 5	19.09
nonanone 5	0
nonanone 5	0
nonanone 5	0
nonanone 5	0
nonanone 5	0
nonanone 5	0
nonanone 5	0
oleic acid 1	0
oleic acid 1	0
oleic acid 1	0
oleic acid 1	0
oleic acid 1	0
oleic acid 1	0
oleic acid 1	0
oleic acid 1	0
oleic acid 1	0
oleic acid 1	0
oleic acid 2	0
oleic acid 2	0
oleic acid 2	0
oleic acid 2	0
oleic acid 2	0
oleic acid 2	0
oleic acid 2	0
oleic acid 2	0
oleic acid 2	0
oleic acid 2	0
oleic acid 3	0
oleic acid 3	0
oleic acid 3	63.002
oleic acid 3	0
oleic acid 3	0
oleic acid 3	0
oleic acid 3	0
oleic acid 3	0
oleic acid 3	0
oleic acid 3	0
oleic acid 4	17.202
oleic acid 4	0
oleic acid 4	0
oleic acid 4	0
oleic acid 4	0
oleic acid 4	0
oleic acid 4	0
oleic acid 4	0
oleic acid 4	0
oleic acid 4	145.324
oleic acid 5	0
oleic acid 5	67.199
oleic acid 5	101
oleic acid 5	0
oleic acid 5	157.329
oleic acid 5	0
oleic acid 5	0
oleic acid 5	0
oleic acid 5	183.401
oleic acid 5	0
phenylacetic acid 1	0
phenylacetic acid 1	0
phenylacetic acid 1	0
phenylacetic acid 1	0
phenylacetic acid 1	0
phenylacetic acid 1	0
phenylacetic acid 1	0
phenylacetic acid 1	0
phenylacetic acid 1	0
phenylacetic acid 1	0
phenylacetic acid 2	59.059
phenylacetic acid 2	0
phenylacetic acid 2	0
phenylacetic acid 2	0
phenylacetic acid 2	0
phenylacetic acid 2	0
phenylacetic acid 2	0
phenylacetic acid 2	0
phenylacetic acid 2	0
phenylacetic acid 2	0
phenylacetic acid 3	110.055
phenylacetic acid 3	153.101
phenylacetic acid 3	0
phenylacetic acid 3	0
phenylacetic acid 3	0
phenylacetic acid 3	0
phenylacetic acid 3	0
phenylacetic acid 3	0
phenylacetic acid 3	0
phenylacetic acid 3	0
phenylacetic acid 4	226.062
phenylacetic acid 4	256.78
phenylacetic acid 4	177.629
phenylacetic acid 4	62.097
phenylacetic acid 4	0
phenylacetic acid 4	0
phenylacetic acid 4	232.843
phenylacetic acid 4	0
phenylacetic acid 4	0
phenylacetic acid 4	0
phenylacetic acid 5	370.621
phenylacetic acid 5	401.138
phenylacetic acid 5	320.225
[truncated: 57 more rows]
